# Supplementary material for: The Association Between Genetically Predicted Systemic Inflammatory Regulators and Polycystic Ovary Syndrome: A Mendelian Randomization Study
Source: Front Endocrinol (Lausanne). 2021 Sep 27;12:731569. doi: 10.3389/fendo.2021.731569 (PMC8503255; doi:10.3389/fendo.2021.731569)
Supplement: Supplementary file 1 [file DataSheet_1.zip]

Archive with 9 entries (8 files):
- Data Sheet 1/supplementary materials/
- Data Sheet 1/supplementary materials/06_data(supplementary tableS2).docx
- Data Sheet 1/supplementary materials/08_data(supplementary tableS1).docx
- Data Sheet 1/supplementary materials/PCOS SNP (supplementary tableS3).docx
- Data Sheet 1/supplementary materials/Supplementary Table S4.docx
- Data Sheet 1/supplementary materials/Supplementary Table S5.docx
- Data Sheet 1/supplementary materials/Supplementary Table S6.docx
- Data Sheet 1/supplementary materials/Supplementary Table S7.docx
- Data Sheet 1/supplementary materials/Supplementary_Material.docx
